# Supplementary material for: A novel BCHE frameshift mutation in a Chinese woman with butyrylcholinesterase deficiency: A case report and literature review
Source: Medicine (Baltimore). 2024 Oct 4;103(40):e39976. doi: 10.1097/MD.0000000000039976 (PMC11460908; doi:10.1097/MD.0000000000039976)
Supplement: Supplementary file 1 [file medi-103-e39976-s001.xlsx]

## Sheet: BCHE Table2
Reference	DOI/PMID	Age(years)	Sex	BChE value (U/L)	Lower limit of BChE reference value(U/L)	Percentage of BChE activity	Gene Variant	Heterozygous/Homozygous	Protein change	Country
Yu et al.(2018)	10.1186/s12881-018-0561-5	14	male	32	5000	0.01	c.401dup	heterozygous	p.Asn134Lysfs*24	China
							c.73A>T	heterozygous	p.Lys25Ter
		NA	male	8606	5000	1.72	c.73A>T	heterozygous	p.Lys25Ter
		NA	female	5003	5000	1	c.401dup	heterozygous	p.Asn134Lysfs*24
Zhang et al.(2022)	10.13404/j.cnki.cjbhh.2022.06.027	1	male	187	4300	0.04	c.1240C>T	heterozygous	p.Arg414Cys
							c.1177G>C	heterozygous	p.Gly393Arg
		NA	male	5561	4300	1.29	c.1240C>T	heterozygous	p.Arg414Cys
		NA	female	5678	4300	1.32	c.1177G>C	heterozygous	p.Gly393Arg
Wang et al.(2022)	10.3969/j.issn.1673-8640.2022.07.002	26 days	female	149	4000	0.04	c.401dup	heterozygous	p.Asn134Lysfs*24
							c.221delC	heterozygous	p.Pro74Hisfs*4
		23 days	female	32	4000	0.01	c.401dup	heterozygous	p.Asn134Lysfs*24
							c.127G>A	heterozygous	p.Gly43Arg
Ying et al.(2017)	NA	22	female	134	5000	0.03	c.1240C>T	heterozygous	p.Arg414Cys
		48	female	451	5000	0.09	c.1270C>T	heterozygous	p.Arg424X
							c.1376C>T	heterozygous	p.Ala459Val
Xiao(2020)	NA	1	female	117	5000	0.02	c.1240C>T	homozygous	p.Arg414Cys
On-Kei et al.(2005)	10.1016/j.cccn.2004.09.004	NA	NA	200	4000	0.05	c.1504T>C	heterozygous	p.Phe502Leu
							c.1026_1027insA	heterozygous	p.Thr343Asnfs*7
		NA	female	5000	4000	1.25	c.1504T>C	heterozygous	p.Phe502Leu
		NA	female	4900	4000	1.23	c.1504T>C	heterozygous	p.Phe502Leu
		NA	female	200	4000	0.05	c.401dup	heterozygous	p.Asn134Lysfs*24
							c.1240C>T	heterozygous	p.Arg414Cys
		NA	female	7900	4000	1.98	c.401dup	heterozygous	p.Asn134Lysfs*24
Lv et al.(2023)	NA	16	female	298	5000	0.06	c.1240C>T	homozygous	p.Arg414Cys
Lv et al.(2019)	10.7754/Clin.Lab.2019.181254	1 day	male	113	4000	0.03	c.401dup	homozygote	p.Asn134Lysfs*24
		NA	male	5135	4000	1.28	c.401dup	heterozygous	p.Asn134Lysfs*24
		NA	female	4367	4000	1.09	c.401dup	heterozygous	p.Asn134Lysfs*24
Maekawa et al.(2004)	10.1373/clinchem.2004.041129	1	male	42	4250	0.01	c.1093G>C	heterozygous	p.Gly365Arg	Japan
							Alu insertion	heterozygous	NA
		NA	female	3009	4250	0.71	Alu insertion	heterozygous	NA
		NA	male	3767	4250	0.89	c.1093G>C	heterozygous	p.Gly365Arg
Futagami et al.(2006)	10.1080/01443610600821440	26	female	1000	8500	0.12	c.1093G>C	homozygote	p.Gly365Arg
							c.1699G>A	homozygote	p.Ala567Thr
		NA	male	6700	8500	0.79	c.1093G>C	heterozygous	p.Gly365Arg
							c.1699G>A	heterozygous	p.Ala567Thr
Sakamoto et al.(2001)	PUBMED ID: 11733654	57	female	25	3600	0.01	c.1093G>C	homozygote	p.Gly365Arg
Asanuma et al.(1999)	10.1016/s0009-8981(99)00030-3	21	female	117	3700	0.03	c.1093G>C	heterozygous	p.Gly365Arg
							c.1543C>T	heterozygous	p.Arg515Cys
		NA	male	4721	3700	1.28	c.1543C>T	heterozygous	p.Arg515Cys
		NA	female	1051	3700	0.28	c.1093G>C	heterozygous	p.Gly365Arg
							c.988T>A	heterozygous	p.Leu330Ile
Liu et al.(1997)	10.2169/internalmedicine.36.9	45	male	10	105	0.1	c.298C>T	homozygote	p.Pro100Ser
		48	male	10	105	0.1	c.298C>T	homozygote	p.Pro100Ser
		73	male	109	105	1.04	c.298C>T	heterozygous	p.Pro100Ser
		70	female	77	105	0.73	c.298C>T	heterozygous	p.Pro100Ser
							c.1615G>A	heterozygous	p.Ala539Thr
		45	male	86	105	0.82	c.298C>T	heterozygous	p.Pro100Ser
							c.1615G>A	heterozygous	p.Ala539Thr
Sudo et al.(1996)	10.1016/0009-9120(95)02029-2	47	female	1	350	0.01	c.1543C>T	homozygote	p.Arg515Cys
							c.1615G>A	homozygote	p.Ala539Thr
		52	male	451	350	1.29	c.1615G>A	heterozygous	p.Ala539Thr
		24	male	258	350	0.74	c.1543C>T	heterozygous	p.Arg515Cys
							c.1615G>A	heterozygous	p.Ala539Thr
		22	male	271	350	0.77	c.1543C>T	heterozygous	p.Arg515Cys
							c.1615G>A	heterozygous	p.Ala539Thr
		17	male	526	350	1.5	c.1543C>T	heterozygous	p.Arg515Cys
							c.1615G>A	heterozygous	p.Ala539Thr
		17	male	451	350	1.29	c.1543C>T	heterozygous	p.Arg515Cys
							c.1615G>A	heterozygous	p.Ala539Thr
Hidaka et al.(1997)	10.1046/j.1469-1809.1997.6160491.x	64	male	5	150	0.03	c.383A>G	homozygote	p.Tyr128Cys
		NA	female	82	150	0.55	c.383A>G	heterozygous	p.Tyr128Cys
		NA	male	150	150	1	c.383A>G	heterozygous	p.Tyr128Cys
		NA	male	151	150	1.01	c.383A>G	heterozygous	p.Tyr128Cys
Gätke et al.(2007)	10.1097/FPC.0b013e3282f06646	NA	NA	0	660	0	c.344G>A	heterozygous	p.Gly115Asp	Denmark
		NA	NA				c.376delinsCA	heterozygous	p.His126Leufs*3
		NA	NA	654	660	0.99	c.344G>A	heterozygous	p.Gly115Asp
		NA	NA	439	660	0.67	c.376delinsCA	heterozygous	p.His126Leufs*3
		NA	NA	246	660	0.37	c.376delinsCA	heterozygous	p.His126Leufs*3
		NA	NA	0	660	0	c.424G>A	heterozygous	p.Val142Met
		NA	NA				c.983C>A	heterozygous	p.Ala328Asp
Wichmann et al.(2016)	10.1097/FPC.0000000000000221	NA	male	606	660	0.92	c.1699G>A	homozygous	p.Ala567Thr
		NA	female	319	660	0.48	c.293A>G	heterozygous	p.Asp98Gly
							c.1699G>A	heterozygous	p.Ala567Thr
							c.1118T>C	heterozygous	p.Ile373Thr
		NA	male	289	660	0.44	c.293A>G	heterozygous	p.Asp98Gly
							c.1699G>A	heterozygous	p.Ala567Thr
							c.1118T>C	heterozygous	p.Ile373Thr
		NA	female	657	660	0.99	c.1118T>C	heterozygous	p.Ile373Thr
		NA	female	778	660	1.18	c.1118T>C	heterozygous	p.Ile373Thr
							c.1699G>A	heterozygous	p.Ala567Thr
		NA	male	548	660	0.83	c.1118T>C	heterozygous	p.Ile373Thr
		NA	male	433	660	0.66	c.1699G>A	homozygous	p.Ala567Thr
		NA	female	606	660	0.92	c.293A>G	heterozygous	p.Asp98Gly
							c.1699G>A	heterozygous	p.Ala567Thr
		NA	male	948	660	1.44	c.1699G>A	heterozygous	p.Ala567Thr
		NA	female	577	660	0.87	c.293A>G	heterozygous	p.Asp98Gly
							c.1699G>A	homozygous	p.Ala567Thr
		NA	male	919	660	1.39	c.1399G>A	heterozygous	p.Gly467Ser
		NA	male	377	660	0.57	c.293A>G	heterozygous	p.Asp98Gly
							c.1699G>A	heterozygous	p.Ala567Thr
							c.1399G>A	heterozygous	p.Gly 467 Ser
		NA	male	1130	660	1.71	c.293A>G	heterozygous	p.Asp98Gly
							c.1699G>A	heterozygous	p.Ala567Thr
		NA	female	720	660	1.09	c.1699G>A	heterozygous	p.Ala567Thr
							c.1552T>C	heterozygous	p.Trp518Arg
		NA	female	246	660	0.37	c.1552T>C	heterozygous	p.Trp518Arg
							c.293A>G	heterozygous	p.Asp98Gly
							c.1699G>A	homozygous	p.Ala567Thr
		NA	female	810	660	1.23	c.1552T>C	heterozygous	p.Trp518Arg
							c.1699G>A	heterozygous	p.Ala567Thr
Mabboux et al.(2016)	10.1016/j.arcped.2016.02.004	14	male	1099	5320	0.206579	c.293A>G	heterozygous	p.Asp98Gly	France
							c.1699G>A	heterozygous	p.Ala567Tyr
							c.435delinsAG	heterozygous	p.Phe146Valfs*12
Millet et al. (2021)	10.1016/j.accpm.2021.100847	89	male	854	5320	0.16	c.293A>G	heterozygous	p.Asp98Gly
							c.1699G>A	heterozygous	p.Ala567Thr
							c.823_824insC	heterozygous	p.Lys276Ter
		42	male	220	5320	0.04	c.166T>A	heterozygous	p.Phe56Ile
							c.435delinsAG	heterozygous	p.Phe146Valfs*12
		35	male	1974	5320	0.37	c.293A>G	heterozygous	p.Asp98Gly
							c.1699G>A	heterozygous	p.Ala567Thr
							c.166T>A	heterozygous	p.Phe56Ile
		27	female	129	4260	0.03	c.435delinsAG	homozygous	p.Phe146Valfs*12
		30	female	<100	4260	0.02	c.615G>T	homozygous	p.Trp205Cys
		47	male	823	5320	0.15	c.428G>A	heterozygous	p.Gly143Asp
							c.1253G>T	heterozygous	p.Gly418Val
		4	female	2135	2260	0.94	c.293A>G	heterozygous	p.Asp98Gly
							c.1699G>A	heterozygous	p.Ala567Thr
							c.1405G>C	heterozygous	p.Glu469Gln
		71	male	923	5320	0.17	c.293A>G	heterozygous	p.Asp98Gly
							c.1699G>A	heterozygous	p.Ala567Thr
							c.435delinsAG	heterozygous	p.Phe146Valfs*12
		20	female	1237	4260	0.29	c.293A>G	heterozygous	p.Asp98Gly
							c.1699G>A	heterozygous	p.Ala567Thr
							c.665T>G	heterozygous	p.Leu222His
		33	female	180	4260	0.04	c.1240C>T	homozygous	p.Arg414Cys
		33	male	2456	5320	0.46	c.428G>A	heterozygous	p.Gly143Asp
							c.1253G>T	heterozygous	p.Gly418Val
Delacour et al.(2014)	10.1371/journal.pone.0101552	1月	male	1270	2260	0.56	c.695T>A	heterozygous	p.Val232Asp
							c.293A>G	heterozygous	p.Asp98Gly
							c.1699G>A	heterozygous	p.Ala567Thr
		NA	male	7113	5320	1.34	c.695T>A	heterozygous	p.Val232Asp
		NA	female	6582	4260	1.55	c.293A>G	heterozygous	p.Asp98Gly
							c.1699G>A	heterozygous	p.Ala567Thr
Delacour et al.(2014)	10.1016/j.bcp.2014.09.014	67	male	2401	5320	0.45	c.185C>T	heterozygous	p.Ala62Val
							c.293A>G	heterozygous	p.Asp98Gly
		NA	female	4841	4260	1.14	c.185C>T	heterozygous	p.Ala62Val
		NA	female	4238	4260	0.99	c.293A>G	heterozygous	p.Asp98Gly
Garcia et al.(2011)	10.1590/S1415-47572011000100008	34	female	1310	3200	0.41	c.1699G>A	homozygous	p.Ala567Thr	Brazil
							c.293A>G	homozygous	p.Asp98Gly
		62	male	3323	3200	1.04	c.1699G>A	heterozygous	p.Ala567Thr
							c.293A>G	heterozygous	p.Asp98Gly
		58	female	2924	3200	0.91	c.1699G>A	heterozygous	p.Ala567Thr
							c.293A>G	heterozygous	p.Asp98Gly
		31	female	2924	3200	0.91	c.1699G>A	heterozygous	p.Ala567Thr
							c.293A>G	heterozygous	p.Asp98Gly
Maxwell et al.(2021)	10.1097/JCP.0000000000001423	88	male	1110	3100	0.35	c.293A>G	homozygous	p.Asp98Gly	America
							c.1699G>A	heterozygous	p.Ala567Tyr
Whittington et al.(2012)	10.1373/clinchem.2011.163782	19	male	57	3300	0.02	c.1240C>T	homozygous	p.Arg414Cys
In column 2, NA indicates that the document has no DOI or PUBMED number. These documents were published in conference journals.
In columns 3 and 4, NA indicates not shown in the original literature
Percentage of BChE activity was calculated as the ratio of the BChE value to the lower limit of the BCHE reference value
